# Supplementary material for: T-Cell-Dominated Immune Response Resolves Protracted SARS-CoV-2 Infection in the Absence of Neutralizing Antibodies in an Immunocompromised Individual
Source: Microorganisms. 2023 Jun 12;11(6):1562. doi: 10.3390/microorganisms11061562 (PMC10304262; doi:10.3390/microorganisms11061562)
Supplement: Supplementary file 1 [file microorganisms-11-01562-s001.zip]

Archive with 1 entries (1 files):
- microorganisms-2406282-supplementary.pdf
